# Supplementary material for: Using Static Multiple Light Scattering to Develop Microplastic-Free Seed Film-Coating Formulations
Source: Molecules. 2024 Dec 5;29(23):5750. doi: 10.3390/molecules29235750 (PMC11643206; doi:10.3390/molecules29235750)
Supplement: Supplementary file 1 [file molecules-29-05750-s001.zip]

Archive with 1 entries (1 files):
- molecules-3262872-supplementary.pdf
